# Supplementary material for: What Are the Key Anatomical Features for the Success of Nose-to-Brain Delivery? A Study of Powder Deposition in 3D-Printed Nasal Casts
Source: Pharmaceutics. 2023 Nov 23;15(12):2661. doi: 10.3390/pharmaceutics15122661 (PMC10747338; doi:10.3390/pharmaceutics15122661)
Supplement: Supplementary file 1 [file pharmaceutics-15-02661-s001.zip]

Archive with 1 entries (1 files):
- pharmaceutics-2707119-supplementary.pdf
